# Supplementary material for: Knockdown of Rab9 Recovers Defective Morphological Differentiation Induced by Chemical ER Stress Inducer or PMD-Associated PLP1 Mutant Protein in FBD-102b Cells
Source: Pathophysiology. 2024 Aug 26;31(3):420–35. doi: 10.3390/pathophysiology31030032 (PMC11417737; doi:10.3390/pathophysiology31030032)
Supplement: Supplementary file 1 [file pathophysiology-31-00032-s001.zip]

Archive with 11 entries (11 files):
- Figure S1.tif
- Figure S2.tif
- Figure S3.tif
- Figure S4.tif
- Figure S5.tif
- Figure S6.tif
- Figure S7.tif
- Figure S8's continued materials.tif
- Figure S8.tif
- Supplemental figure legends.pdf
- Table S1.xlsx
