# Supplementary material for: Knockdown of Rab9 Recovers Defective Morphological Differentiation Induced by Chemical ER Stress Inducer or PMD-Associated PLP1 Mutant Protein in FBD-102b Cells
Source: Pathophysiology. 2024 Aug 26;31(3):420–35. doi: 10.3390/pathophysiology31030032 (PMC11417737; doi:10.3390/pathophysiology31030032)
Supplement: Supplementary file 1 [file pathophysiology-31-00032-s001.zip › Table S1.xlsx]

## Sheet: Fig. 1A
		Fig.1A	Day 0		Day 3
			siLuc	siRab9	siLuc	siRab9
		Exp. 1	0.0731707	0.0697674	0.517241	0.727273
		Exp. 2	0.0909091	0.0652174	0.517857	0.759259
		Exp. 3	0.0789474	0.0909091	0.528302	0.729167
		Exp. 4	0.125	0.104167	0.510204	0.6875
		Exp. 5	0.0789474	0.0740741	0.537037	0.75
		Exp. 6	0.0909091	0.0666667	0.509804	0.75
		Exp. 7	0.0625	0.0909091	0.545455	0.756098
		Exp. 8	0.142857	0.0697674	0.526316	0.714286
		Exp. 9	0.075	0.0833333	0.528302	0.756098
		Exp. 10	0.108108	0.115385	0.518519	0.777778
		Average	0.0926349	0.0830196	0.523904	0.740746
		S.D.	0.0240579	0.0162323	0.0108529	0.0249151
		p value	0.335244		1.09093e-11

## Sheet: Fig. 1B
	Fig. 1B		Exp. 1	Exp. 2	Exp. 3	Average	S.D.	p value
	PLP1	Expression (Control)	46.4102	63.9054	43.9424	51.4193	10.8834
		Expression (Rab9 siRNA)	100	100	100	100	0	0.016321
	MBP	Expression (Control)	85.6599	73.6935	78.9466	79.4333	5.99805
		Expression (Rab9 siRNA)	100	100	100	100	0	0.0271997
	Actin	Expression (Control)	97.759	97.803	90.1073	95.2231	4.43049
		Expression (Rab9 siRNA)	100	100	100	100	0	0.202797

## Sheet: Fig. 2A 
		Fig.2A	Day 0		Day 3
			siLuc +Tunicamycin	siRab9 +Tunicamycin	siLuc +Tunicamycin	siRab9 +Tunicamycin
		Exp. 1	0.1183	0.106512	0.350877	0.534884
		Exp. 2	0.0350546	0.013209	0.322581	0.56
		Exp. 3	0.1183	0.106512	0.283019	0.55
		Exp. 4	0.0350546	0.013209	0.322581	0.545455
		Exp. 5	0.1183	0.106512	0.310345	0.583333
		Exp. 6	0.0350546	0.013209	0.290909	0.482143
		Exp. 7	0.1183	0.106512	0.351852	0.577778
		Exp. 8	0.0350546	0.013209	0.266667	0.444444
		Exp. 9	0.1183	0.106512	0.271186	0.526316
		Exp. 10	0.0350546	0.013209	0.293103	0.591837
		Average	0.0926349	0.0830196	0.306312	0.539619
		S.D.	0.0240579	0.0162323	0.028923	0.0438315
		p value	0.364562		6.21557e-10

## Sheet: Fig. 2B 
	Fig. 2B		Exp. 1	Exp. 2	Exp. 3	Average	S.D.	p value
	PLP1	siLuc +Tunicamycin	71.7678	48.5367	84.7226	63.2643	12.8053
		siRab9 +Tunicamycin	100	100	100	100	0	0.0381971
	MBP	siLuc +Tunicamycin	52.5097	55.8262	75.2709	0.0318884	0.0318884
		siRab9 +Tunicamycin	100	100	100	0.0318884	0.0318884	0.232918
	Actin	siLuc +Tunicamycin	99.3349	96.8998	85.0541	93.7629	7.63974
		siRab9 +Tunicamycin	100	100	100	100	0	0.292936

## Sheet: Fig. 3 
	Fig. 3		Exp. 1	Exp. 2	Exp. 3	Average	S.D.	p value
	HSPA5	siLuc +Tunicamycin	100	100	100	100	0
		siRab9 +Tunicamycin	83.3388	76.2334	85.8814	81.8179	5.00059	0.0242982
	Actin	siLuc +Tunicamycin	100	100	100	100	0
		siRab9 +Tunicamycin	98.3259	98.7266	92.0008	93.2529	9.13586	0.32919
	CHOP	siLuc +Tunicamycin	100	100	100	100	0
		siRab9 +Tunicamycin	38.5247	55.1613	46.7109	46.799	8.31864	0.00805144
	Actin	siLuc +Tunicamycin	100	100	100	100	0
		siRab9 +Tunicamycin	83.8468	87.9501	93.3875	88.3948	4.78585	0.0522822
	peIF2a	siLuc +Tunicamycin	100	100	100	100	0
		siRab9 +Tunicamycin	73.0173	69.3577	78.8644	73.7465	4.79511	0.0109378
	eIF2a	siLuc +Tunicamycin	100	100	100	100	0
		siRab9 +Tunicamycin	78.1337	91.8389	74.4051	81.4592	9.18036	0.072899
	Actin	siLuc +Tunicamycin	100	100	100	100	0
		siRab9 +Tunicamycin	92.7661	99.9331	92.9123	95.2038	4.09632	0.179749

## Sheet: Fig. 4A 
		Fig.4A	Day 0		Day 3
			siLuc +DTT	siRab9 +DTT	siLuc +DTT	siRab9 +DTT
		Exp. 1	0.115385	0.0625	0.298507	0.594595
		Exp. 2	0.117647	0.105263	0.296875	0.606061
		Exp. 3	0.107143	0.128205	0.311475	0.555556
		Exp. 4	0.108108	0.0882353	0.258621	0.536585
		Exp. 5	0.0857143	0.125	0.349206	0.578947
		Exp. 6	0.0857143	0.108108	0.354839	0.578947
		Exp. 7	0.107143	0.0833333	0.35	0.571429
		Exp. 8	0.0882353	0.119048	0.37037	0.526316
		Exp. 9	0.0833333	0.0588235	0.351852	0.567568
		Exp. 10	0.0625	0.0789474	0.392157	0.526316
		Average	0.0960923	0.0957464	0.33339	0.564232
		S.D.	0.0167146	0.0237844	0.0384303	0.0262344
		p value	0.971961		9.48488e-11

## Sheet: Fig. 4B
	Fig. 4B		Exp. 1	Exp. 2	Exp. 3	Average	S.D.	p value
	PLP1	Expression (siLuc+DTT)	75.5282	74.4427	86.1484	78.7064	6.46775
		Expression (siRab9+DTT)	100	100	100	100	0	0.0294034
	MBP	Expression (siLuc+DTT)	79.0455	78.8092	69.7789	75.8779	5.28321
		Expression (siRab9+DTT)	100	100	100	100	0	0.0156162
	Actin	Expression (siLuc+DTT)	100	100	100	100	0
		Expression (siRab9+DTT)	98.3259	98.7266	82.7063	93.2529	9.13586	0.32919

## Sheet: Fig. 5
	Fig. 5		Exp. 1	Exp. 2	Exp. 3	Average	S.D.	p value
	HSPA5	Expression (siLuc+DTT)	100	100	100	100	0
		Expression (siRab9+DTT)	76.0599	86.4783	69.5938	77.3773	8.51901	0.0441606
	Actin	Expression (siLuc+DTT)	100	100	100	100	0
		Expression (siRab9+DTT)	81.3062	70.7797	92.0008	93.7726	10.0756	0.396447
	CHOP	Expression (siLuc+DTT)	100	100	100	100	0
		Expression (siRab9+DTT)	38.5247	55.1613	46.7109	46.799	8.31864	0.00805144
	Actin	Expression (siLuc+DTT)	100	100	100	100	0
		Expression (siRab9+DTT)	99.7855	98.1367	87.9042	95.2755	6.43673	0.331463
	peIF2a	Expression (siLuc+DTT)	100	100	100	100	0
		Expression (siRab9+DTT)	81.3062	76.8038	70.7797	76.2966	5.28154	0.0161494
	eIF2a	Expression (siLuc+DTT)	79.7128	93.3237	81.1076	100	0
		Expression (siRab9+DTT)	100	100	100	81.4592	9.18036	0.203509
	Actin	Expression (siLuc+DTT)	100	100	100	100	0
		Expression (siRab9+DTT)	96.9073	96.4611	80.0435	91.1373	9.61007	0.251276

## Sheet: Fig. S2
	Fig. S2		Exp. 1	Exp. 2	Exp. 3	Average	S.D.	p value
	MBP	Expression (Control)	100	100	100	100	0
		Expression (Tunicamycin)	25.3308	34.9777	23.0456	27.7847	6.33324	0.00255391
	Actin	Expression (Control)	100	100	100	100	0
		Expression (Tunicamycin)	97.3909	96.8946	82.7875	92.3577	8.29168	0.25147
	HSPA5	Expression (Control)	66.6555	55.1601	58.2385	60.018	5.9507
		Expression (Tunicamycin)	100	100	100	100	0	0.00730311
	Actin	Expression (Control)	89.1047	98.7646	93.2744	93.7146	4.845
		Expression (Tunicamycin)	100	100	100	100	0	0.153672
	CHOP	Expression (Control)	21.9556	9.49527	8.42333	13.2914	7.52254
		Expression (Tunicamycin)	100	100	100	100	0	0.0024995
	Actin	Expression (Control)	88.424	96.694	95.6195	93.7146	4.845
		Expression (Tunicamycin)	100	100	100	100	0	0.153672
	peIF2a	Expression (Control)	60.5941	60.2611	58.4447	59.7666	1.15689
		Expression (Tunicamycin)	100	100	100	100	0	0.000275494
	eIF2a	Expression (Control)	98.8135	93.8705	96.2452	96.3097	2.47211
		Expression (Tunicamycin)	100	100	100	100	0	0.122665
	Actin	Expression (Control)	95.3851	95.2356	88.6562	93.0923	3.84249
		Expression (Tunicamycin)	100	100	100	100	0	0.0895098

## Sheet: Fig. S3
	Fig. S3		Exp. 1	Exp. 2	Exp. 3	Average	S.D.	p value
	MBP	Expression (Control)	100	100	100	100	0
		Expression (DTT)	62.4498	61.2678	79.1872	67.6349	10.022	0.0305068
	Actin	Expression (Control)	100	100	100	100	0
		Expression (DTT)	92.8993	87.6239	98.1393	92.8875	5.25774	0.14386
	HSPA5	Expression (Control)	60.9049	78.4662	22.4725	67.6062	9.49056
		Expression (DTT)	100	100	100	100	0	0.0274391
	Actin	Expression (Control)	100	100	100	100	0
		Expression (DTT)	99.4694	89.6467	88.015	92.377	6.19612	0.166798
	CHOP	Expression (Control)	51.0595	46.3817	35.4973	44.3128	7.98475
		Expression (DTT)	100	100	100	100	0	0.00678351
	Actin	Expression (Control)	100	100	100	100	0
		Expression (DTT)	89.4225	83.2588	95.828	89.5031	6.28498	0.10161
	peIF2a	Expression (Control)	29.0657	55.7956	40.6234	41.8282	13.4056
		Expression (DTT)	100	100	100	100	0	0.0172456
	eIF2a	Expression (Control)	83.5685	84.3662	95.9539	89.1148	6.29308
		Expression (DTT)	100	100	100	100	0	0.0956885
	Actin	Expression (Control)	99.0437	83.1545	89.8895	90.6959	7.97521
		Expression (DTT)	100	100	100	100	0	0.18072

[truncated: 10 more sheets: Fig. S4A , Fig. S4B , Fig. S5, Fig. S5B , Fig. S6A, Fig. S6B, Fig. S6C, Fig. S6D, Fig. S6E, Fig. S6F]
